# Supplementary material for: Sex-Specific Response of the Brain Free Oxylipin Profile to Soluble Epoxide Hydrolase Inhibition
Source: Nutrients. 2023 Feb 28;15(5):1214. doi: 10.3390/nu15051214 (PMC10005333; doi:10.3390/nu15051214)
Supplement: Supplementary file 1 [file nutrients-15-01214-s001.zip]

Archive with 1 entries (1 files):
- nutrients-2228494-supplementary.pdf
